# Supplementary material for: Depression and Risk of Sudden Cardiac Death and Arrhythmias: A Systematic Review and Meta-Analysis
Source: Rev Cardiovasc Med. 2025 Aug 29;26(8):36520. doi: 10.31083/RCM36520 (PMC12415728; doi:10.31083/RCM36520)
Supplement: Supplementary file 1 [file 2153-8174-26-8-36520-s1.zip]

Archive with 2 entries (2 files):
- Checklist.docx
- SupplementaryMaterial.docx
